# Supplementary material for: Tightening policy and housing price bubbles: Examining an episode in the Chinese housing market
Source: PLoS One. 2024 Sep 6;19(9):e0309483. doi: 10.1371/journal.pone.0309483 (PMC11379212; doi:10.1371/journal.pone.0309483)
Supplement: S1 Data — (XLSX) [file pone.0309483.s002.xlsx]

## Sheet: Sheet1
China			Japan			South Korea
Month	Average price of the first-tier cities		Month	Tokyo house price index		Month	House price index
2010-06-30	20799.5		1984-04-30	94.3		2006-01-31	62.8
2010-07-31	20587.5		1984-05-31	96.7		2006-02-28	63.4
2010-08-31	20390		1984-06-30	96.6		2006-03-31	64.1
2010-09-30	20774.5		1984-07-31	98.3		2006-04-30	64.7
2010-10-31	21037		1984-08-31	98.4		2006-05-31	65.1
2010-11-30	21161.5		1984-09-30	99.6		2006-06-30	65.7
2010-12-31	21296.5		1984-10-31	99		2006-07-31	66
2011-01-31	21557		1984-11-30	99.6		2006-08-31	66.9
2011-02-28	21739		1984-12-31	96.8		2006-09-30	68
2011-03-31	21802.8		1985-01-31	98.6		2006-10-31	70.6
2011-04-30	21948.2		1985-02-28	100.3		2006-11-30	73.6
2011-05-31	22142		1985-03-31	100.7		2006-12-31	74.8
2011-06-30	22218.5		1985-04-30	99.6		2007-01-31	76
2011-07-31	22348.5		1985-05-31	100.7		2007-02-28	75.8
2011-08-31	22347		1985-06-30	99.2		2007-03-31	76.2
2011-09-30	22346		1985-07-31	98.2		2007-04-30	75.8
2011-10-31	22293.2		1985-08-31	101.9		2007-05-31	75.2
2011-11-30	22233		1985-09-30	101.2		2007-06-30	75.6
2011-12-31	22123.8		1985-10-31	101.4		2007-07-31	76
2012-01-31	22101		1985-11-30	102.9		2007-08-31	76.6
2012-02-29	22035		1985-12-31	101.7		2007-09-30	76.9
2012-03-31	22042.8		1986-01-31	103.9		2007-10-31	77.1
2012-04-30	21899		1986-02-28	109.6		2007-11-30	77
2012-05-31	21829.8		1986-03-31	106.3		2007-12-31	77
2012-06-30	22070.5		1986-04-30	110.9		2008-01-31	77.7
2012-07-31	22101		1986-05-31	114.3		2008-02-29	78.2
2012-08-31	22188		1986-06-30	112.4		2008-03-31	79.2
2012-09-30	22237.8		1986-07-31	114.7		2008-04-30	80.1
2012-10-31	22347		1986-08-31	122.9		2008-05-31	80.9
2012-11-30	22415.8		1986-09-30	125.9		2008-06-30	81.5
2012-12-31	22604.2		1986-10-31	131.9		2008-07-31	81.6
2013-01-31	23109.2		1986-11-30	136.6		2008-08-31	81.5
2013-02-28	23501		1986-12-31	146.2		2008-09-30	80.8
2013-03-31	23922		1987-01-31	158.7		2008-10-31	78.8
2013-04-30	24357		1987-02-28	163.8		2008-11-30	76.1
2013-05-31	24705.5		1987-03-31	154		2008-12-31	73.4
2013-06-30	25067		1987-04-30	163.2		2009-01-31	73.7
2013-07-31	25474.8		1987-05-31	175.9		2009-02-28	75
2013-08-31	25944.8		1987-06-30	197.9		2009-03-31	75.4
2013-09-30	26587		1987-07-31	190.9		2009-04-30	76.5
2013-10-31	27204.8		1987-08-31	212.6		2009-05-31	77.6
2013-11-30	27519.5		1987-09-30	215.2		2009-06-30	78.4
2013-12-31	27903.2		1987-10-31	217.7		2009-07-31	79.2
2014-01-31	28225		1987-11-30	234.7		2009-08-31	80.4
2014-02-28	28563.2		1987-12-31	218		2009-09-30	81
2014-03-31	28765		1988-01-31	203.5		2009-10-31	80.9
2014-04-30	28858.2		1988-02-29	204.2		2009-11-30	80.4
2014-05-31	28814		1988-03-31	199.8		2009-12-31	79.8
2014-06-30	28639		1988-04-30	205.2		2010-01-31	80.7
2014-07-31	28356		1988-05-31	201		2010-02-28	80.6
2014-08-31	28273.5		1988-06-30	191.9		2010-03-31	80.5
2014-09-30	28023.5		1988-07-31	198.4		2010-04-30	79.6
2014-10-31	28004.8		1988-08-31	192.1		2010-05-31	79.1
2014-11-30	28085.8		1988-09-30	197		2010-06-30	78.7
2014-12-31	28064.5		1988-10-31	200.1		2010-07-31	78.5
2015-01-31	28283		1988-11-30	192.7		2010-08-31	78.3
2015-02-28	28259		1988-12-31	195.9		2010-09-30	78.9
2015-03-31	28267.5		1989-01-31	186.6		2010-10-31	79.4
2015-04-30	28380		1989-02-28	190.6		2010-11-30	79.9
2015-05-31	28800.2		1989-03-31	188.5		2010-12-31	80.7
2015-06-30	29516.2		1989-04-30	183.8		2011-01-31	82
2015-07-31	30564		1989-05-31	187.2		2011-02-28	83.3
2015-08-31	31084.2		1989-06-30	195.1		2011-03-31	84.2
2015-09-30	31396.8		1989-07-31	187		2011-04-30	84.7
2015-10-31	31854.2		1989-08-31	187.7		2011-05-31	84.9
2015-11-30	32302		1989-09-30	195.4		2011-06-30	85.2
2015-12-31	32891.2		1989-10-31	206		2011-07-31	85.6
2016-01-31	33532.2		1989-11-30	194.8		2011-08-31	86.1
2016-02-29	34205		1989-12-31	213.8		2011-09-30	86.7
2016-03-31	35200		1990-01-31	218.5		2011-10-31	86.6
2016-04-30	35860.5		1990-02-28	215.9		2011-11-30	86.1
2016-05-31	36523.8		1990-03-31	226.2		2011-12-31	85.4
2016-06-30	37098.2		1990-04-30	225.8		2012-01-31	86.1
2016-07-31	37835		1990-05-31	226.1		2012-02-29	86.3
2016-08-31	38723.2		1990-06-30	226.4		2012-03-31	86
2016-09-30	39784.5		1990-07-31	229.9		2012-04-30	85.6
2016-10-31	40204		1990-08-31	226.3		2012-05-31	85.5
2016-11-30	40441		1990-09-30	239.9		2012-06-30	85
2016-12-31	40621		1990-10-31	248.3		2012-07-31	84.4
2017-01-31	40696.5		1990-11-30	234.8		2012-08-31	84.3
2017-02-28	40779.8		1990-12-31	221.8		2012-09-30	84.3
2017-03-31	40945		1991-01-31	232.8		2012-10-31	84.3
2017-04-30	41051.5		1991-02-28	228.3		2012-11-30	83.9
2017-05-31	41061.2		1991-03-31	206		2012-12-31	83
2017-06-30	41091.5		1991-04-30	221.3		2013-01-31	83.9
2017-07-31	41133.2		1991-05-31	213.1		2013-02-28	84
2017-08-31	41152		1991-06-30	203		2013-03-31	84.3
2017-09-30	41172.8		1991-07-31	214.5		2013-04-30	84.6
2017-10-31	41188		1991-08-31	205.2		2013-05-31	84.7
2017-11-30	41194.2		1991-09-30	204.9		2013-06-30	84.4
2017-12-31	41201.5		1991-10-31	186.9		2013-07-31	85
2018-01-31	41204.8		1991-11-30	193.5		2013-08-31	85.4
2018-02-28	41209		1991-12-31	193.8		2013-09-30	86
2018-03-31	41220.2		1992-01-31	188.9		2013-10-31	86.4
2018-04-30	41221.8		1992-02-29	186		2013-11-30	86.4
2018-05-31	41229.2		1992-03-31	177.4		2013-12-31	86.4
2018-06-30	41258.8		1992-04-30	171.8		2014-01-31	87.1
2018-07-31	41274		1992-05-31	176.3		2014-02-28	87.5
2018-08-31	41299.5		1992-06-30	178.8		2014-03-31	88
2018-09-30	41330.2		1992-07-31	175.9		2014-04-30	88
2018-10-31	41360.8		1992-08-31	178.7		2014-05-31	88
2018-11-30	41335.8		1992-09-30	168.7		2014-06-30	88.1
2018-12-31	41368		1992-10-31	169.5		2014-07-31	88.3
2019-01-31	41418.8		1992-11-30	172		2014-08-31	88.9
2019-02-28	41454		1992-12-31	165		2014-09-30	89.5
2019-03-31	41451.5		1993-01-31	156.3		2014-10-31	90
2019-04-30	41465.8		1993-02-28	161.9		2014-11-30	90.3
2019-05-31	41455.2		1993-03-31	161.5		2014-12-31	90.5
2019-06-30	41486.2		1993-04-30	167.1		2015-01-31	91
2019-07-31	41615.8		1993-05-31	158.3		2015-02-28	91.7
2019-08-31	41565.5		1993-06-30	155.9		2015-03-31	92.5
2019-09-30	41621		1993-07-31	160.2		2015-04-30	93.1
2019-10-31	41553.5		1993-08-31	162		2015-05-31	93.7
2019-11-30	41570.5		1993-09-30	160		2015-06-30	94.2
2019-12-31	41660.5		1993-10-31	163.6		2015-07-31	95.1
2020-01-31	41699.8		1993-11-30	154		2015-08-31	95.7
2020-02-29	41704.8		1993-12-31	155.9		2015-09-30	96.3
2020-03-31	41741.2		1994-01-31	159.3		2015-10-31	96.7
2020-04-30	41825.8		1994-02-28	156		2015-11-30	96.7
2020-05-31	41950		1994-03-31	161.9		2015-12-31	96.1
2020-06-30	42145.2		1994-04-30	158.6		2016-01-31	95.9
2020-07-31	42284.5		1994-05-31	153.2		2016-02-29	96
2020-08-31	42507.5		1994-06-30	157.1		2016-03-31	95.9
2020-09-30	42469		1994-07-31	159.8		2016-04-30	95.9
2020-10-31	42610.8		1994-08-31	159.4		2016-05-31	95.8
2020-11-30	42681.2		1994-09-30	159.3		2016-06-30	96.1
2020-12-31	42739.5		1994-10-31	154		2016-07-31	96.7
2021-01-31	42854.8		1994-11-30	157.1		2016-08-31	97.3
2021-02-28	42996		1994-12-31	159.1		2016-09-30	98.1
2021-03-31	43099		1995-01-31	157.1		2016-10-31	98.7
2021-04-30	43169		1995-02-28	152.3		2016-11-30	98.8
2021-05-31	43285.8		1995-03-31	153		2016-12-31	98.5
2021-06-30	43459		1995-04-30	149.3		2017-01-31	98.3
2021-07-31	43574		1995-05-31	147.8		2017-02-28	98.5
2021-08-31	43622		1995-06-30	148.8		2017-03-31	98.6
2021-09-30	43635		1995-07-31	145.9		2017-04-30	98.5
2021-10-31	43614.5		1995-08-31	144.5		2017-05-31	98.8
2021-11-30	43573		1995-09-30	145.6		2017-06-30	99.3
2021-12-31	43577.8		1995-10-31	142.8		2017-07-31	100
2022-01-31	43585.8		1995-11-30	143		2017-08-31	100.2
2022-02-28	43646.8		1995-12-31	148		2017-09-30	100.2
			1996-01-31	148.2		2017-10-31	100.3
			1996-02-29	145.2		2017-11-30	100
			1996-03-31	147.1		2017-12-31	99.7
			1996-04-30	150		2018-01-31	99.9
			1996-05-31	146.7		2018-02-28	100.2
			1996-06-30	147.3		2018-03-31	100.3
			1996-07-31	144.9		2018-04-30	100.3
			1996-08-31	139.2		2018-05-31	100
			1996-09-30	143.5		2018-06-30	99.9
			1996-10-31	143		2018-07-31	99.8
			1996-11-30	145		2018-08-31	100.9
			1996-12-31	136.5		2018-09-30	102.3
			1997-01-31	139.6		2018-10-31	102.6
			1997-02-28	137.3		2018-11-30	101.8
			1997-03-31	140.2		2018-12-31	101
			1997-04-30	141.6		2019-01-31	100.6
			1997-05-31	141.4		2019-02-28	100.1
			1997-06-30	136		2019-03-31	99.5
			1997-07-31	140.4		2019-04-30	99.2
			1997-08-31	138.2		2019-05-31	99
			1997-09-30	139.2		2019-06-30	99.3
			1997-10-31	138.4		2019-07-31	99.6
			1997-11-30	132.1		2019-08-31	99.9
			1997-12-31	131.7		2019-09-30	100.3
			1998-01-31	132.3		2019-10-31	100.7
			1998-02-28	127.5		2019-11-30	101.5
			1998-03-31	130.7		2019-12-31	102.4
			1998-04-30	127.1		2020-01-31	103.1
			1998-05-31	128		2020-02-29	104.5
			1998-06-30	124		2020-03-31	105.2
			1998-07-31	123.8		2020-04-30	105.2
			1998-08-31	124.1		2020-05-31	105.9
			1998-09-30	125.1		2020-06-30	107.8
			1998-10-31	121.9		2020-07-31	110.1
			1998-11-30	119.6		2020-08-31	111.5
			1998-12-31	121.4		2020-09-30	112.3
			1999-01-31	119.1		2020-10-31	113.6
			1999-02-28	120.3		2020-11-30	116.1
			1999-03-31	120.6		2020-12-31	119.1
			1999-04-30	120.6		2021-01-31	122.2
			1999-05-31	117.5		2021-02-28	124.6
			1999-06-30	120.1		2021-03-31	126.2
			1999-07-31	117		2021-04-30	127.7
			1999-08-31	119.3		2021-05-31	129.6
			1999-09-30	120		2021-06-30	132.4
			1999-10-31	119		2021-07-31	135.1
			1999-11-30	119.2		2021-08-31	138.2
			1999-12-31	120.1		2021-09-30	140.9
			2000-01-31	118.4		2021-10-31	142.5
			2000-02-29	113.8		2021-11-30	142.1
			2000-03-31	117.5		2021-12-31	140.9
			2000-04-30	115.1		2022-01-31	140.2
			2000-05-31	117.4
			2000-06-30	117
			2000-07-31	118.9
			2000-08-31	113.7
			2000-09-30	119.8
			2000-10-31	116
			2000-11-30	115.5
			2000-12-31	116.6
			2001-01-31	116
			2001-02-28	114.4
			2001-03-31	113.2
			2001-04-30	110.8
			2001-05-31	110.6
			2001-06-30	110.9
			2001-07-31	110
			2001-08-31	109.6
			2001-09-30	108.9
			2001-10-31	110.6
			2001-11-30	105.4
			2001-12-31	107.4
			2002-01-31	104.7
			2002-02-28	105.8
			2002-03-31	106.6
			2002-04-30	106
			2002-05-31	103.6
			2002-06-30	104.6
			2002-07-31	103.6
			2002-08-31	103.2
			2002-09-30	102
			2002-10-31	102.6
			2002-11-30	102.8
			2002-12-31	100.4
			2003-01-31	98.6
			2003-02-28	100.4
			2003-03-31	105.2
			2003-04-30	100
			2003-05-31	102.1
			2003-06-30	101.9
			2003-07-31	101.7
			2003-08-31	96
			2003-09-30	98.1
			2003-10-31	98.7
			2003-11-30	98.8
			2003-12-31	98.4
			2004-01-31	94.9
			2004-02-29	97.8
			2004-03-31	99
			2004-04-30	98.6
			2004-05-31	98
			2004-06-30	100.2
			2004-07-31	99.4
			2004-08-31	99.2
			2004-09-30	98.8
			2004-10-31	98.2
			2004-11-30	100.1
			2004-12-31	97.7
			2005-01-31	98.7
			2005-02-28	95.9
			2005-03-31	98.5
			2005-04-30	103.8
			2005-05-31	101.7
			2005-06-30	100.5
			2005-07-31	99.9
			2005-08-31	102.2
			2005-09-30	101.8
			2005-10-31	100.5
			2005-11-30	105.5
			2005-12-31	100.8
			2006-01-31	103.2
			2006-02-28	103.8
			2006-03-31	104.8
			2006-04-30	105.9
			2006-05-31	103.3
			2006-06-30	107.4
			2006-07-31	105.6
			2006-08-31	109.8
			2006-09-30	106.3
			2006-10-31	106.7
			2006-11-30	109.7
			2006-12-31	110.5
			2007-01-31	107.6
			2007-02-28	111.9
			2007-03-31	116.9
			2007-04-30	113.4
			2007-05-31	112.6
			2007-06-30	115.3
			2007-07-31	112.6
			2007-08-31	114.9
			2007-09-30	117.2
			2007-10-31	116
			2007-11-30	116.3
			2007-12-31	112.6
			2008-01-31	112.4
			2008-02-29	113.3
			2008-03-31	114.8
			2008-04-30	111.5
			2008-05-31	106.7
			2008-06-30	109.8
			2008-07-31	107.2
			2008-08-31	105.6
			2008-09-30	106.3
			2008-10-31	101.2
			2008-11-30	101.6
			2008-12-31	101
			2009-01-31	100
			2009-02-28	98.7
			2009-03-31	100.3
			2009-04-30	92.6
			2009-05-31	97
			2009-06-30	97.3
			2009-07-31	96.9
			2009-08-31	95.8
			2009-09-30	98.6
			2009-10-31	96.1
			2009-11-30	100
			2009-12-31	98.9
			2010-01-31	99.5
			2010-02-28	99.3
			2010-03-31	103.9
			2010-04-30	97.4
			2010-05-31	101.9
			2010-06-30	99.7
			2010-07-31	98.4
			2010-08-31	99.7
			2010-09-30	99.5
			2010-10-31	101.4
			2010-11-30	99.2
			2010-12-31	100.3
			2011-01-31	101
			2011-02-28	100.7
			2011-03-31	103.3
			2011-04-30	102
			2011-05-31	99.4
			2011-06-30	98.5
			2011-07-31	99.1
			2011-08-31	100.7
			2011-09-30	99.9
			2011-10-31	98.9
			2011-11-30	97.7
			2011-12-31	98.6
			2012-01-31	96.5
			2012-02-29	95.7
			2012-03-31	97.9
			2012-04-30	95.8
			2012-05-31	95.2
			2012-06-30	97.8
			2012-07-31	95.9
			2012-08-31	94.8
			2012-09-30	97.6
			2012-10-31	95.6
			2012-11-30	94.9
			2012-12-31	97.2
			2013-01-31	96.6
			2013-02-28	98.3
			2013-03-31	98
			2013-04-30	96.3
			2013-05-31	96.8
			2013-06-30	98.7
			2013-07-31	98.5
			2013-08-31	98
			2013-09-30	99
			2013-10-31	98.4
			2013-11-30	100.6
			2013-12-31	98.9
			2014-01-31	99.1
			2014-02-28	102.2
			2014-03-31	99.5
			2014-04-30	98.1
			2014-05-31	97.5
			2014-06-30	97.4
			2014-07-31	98.3
			2014-08-31	95.7
			2014-09-30	98.5
			2014-10-31	98.6
			2014-11-30	96.7
			2014-12-31	96.2
			2015-01-31	99.2
			2015-02-28	98.7
			2015-03-31	101.6
			2015-04-30	102.5
			2015-05-31	100.7
			2015-06-30	101.6
			2015-07-31	99.6
			2015-08-31	99
			2015-09-30	103.8
			2015-10-31	98.8
			2015-11-30	98.8
			2015-12-31	105.3
			2016-01-31	103.3
			2016-02-29	105.5
			2016-03-31	106.2
			2016-04-30	103.1
			2016-05-31	101.1
			2016-06-30	105.7
			2016-07-31	103.3
			2016-08-31	102.7
			2016-09-30	107.2
			2016-10-31	104.5
			2016-11-30	105.4
			2016-12-31	107.6
			2017-01-31	106.2
			2017-02-28	104.5
			2017-03-31	108.2
			2017-04-30	100.9
			2017-05-31	105
			2017-06-30	110.9
			2017-07-31	105.3
			2017-08-31	110
			2017-09-30	108.3
			2017-10-31	103.1
			2017-11-30	107.4
			2017-12-31	104.5
			2018-01-31	106.9
			2018-02-28	107.3
			2018-03-31	109.6
			2018-04-30	111.1
			2018-05-31	112.1
			2018-06-30	110.8
			2018-07-31	107.2
			2018-08-31	112.8
			2018-09-30	105.3
			2018-10-31	110.5
			2018-11-30	108
			2018-12-31	107.3
			2019-01-31	109.7
			2019-02-28	103.7
			2019-03-31	108.5
			2019-04-30	109.4
			2019-05-31	109.9
			2019-06-30	107.8
			2019-07-31	107.9
			2019-08-31	106.6
			2019-09-30	109.5
			2019-10-31	107.8
			2019-11-30	106.7
			2019-12-31	106.2
			2020-01-31	109.9
			2020-02-29	104.7
			2020-03-31	111
			2020-04-30	108.3
			2020-05-31	108.5
			2020-06-30	104.7
			2020-07-31	104.3
			2020-08-31	103.5
			2020-09-30	107.1
			2020-10-31	109.1
			2020-11-30	111.2
			2020-12-31	108.6
			2021-01-31	108.1
			2021-02-28	107.5
			2021-03-31	115.2
			2021-04-30	110.1
			2021-05-31	109.9
			2021-06-30	112
			2021-07-31	116.5
			2021-08-31	113.1
			2021-09-30	118.1
